# Supplementary material for: Diagnosis and prognosis prediction model for digestive system tumors based on immunologic gene sets
Source: Front Oncol. 2023 Mar 3;13:1107532. doi: 10.3389/fonc.2023.1107532 (PMC10020235; doi:10.3389/fonc.2023.1107532)
Supplement: Supplementary file 2 [file Table_1.xlsx]

## Sheet: Sheet1
Subtype	COAD	READ	PAAD	STAD	LIHC	ESCA
1	288	115	4	152	6	92
2	15	3	106	111	10	28
3	0	0	7	0	260	0
Total	303	118	117	263	276	120
