# Supplementary material for: Diagnosis and prognosis prediction model for digestive system tumors based on immunologic gene sets
Source: Front Oncol. 2023 Mar 3;13:1107532. doi: 10.3389/fonc.2023.1107532 (PMC10020235; doi:10.3389/fonc.2023.1107532)
Supplement: Supplementary file 3 [file Table_2.xlsx]

## Sheet: Sheet1
GSE17301_ACD3_ACD28_VS_ACD3_ACD28_AND_IFNA2_STIM_CD8_TCELL_UP	GSE20366_EX_VIVO_VS_HOMEOSTATIC_CONVERSION_TREG_DN	GSE5542_IFNG_VS_IFNA_TREATED_EPITHELIAL_CELLS_24H_UP	GSE35543_IN_VIVO_NTREG_VS_CONVERTED_EX_ITREG_DN	GSE19198_1H_VS_24H_IL21_TREATED_TCELL_DN	GSE37301_RAG2_KO_VS_RAG2_AND_ETS1_KO_NK_CELL_DN	GSE14699_DELETIONAL_TOLERANCE_VS_ACTIVATED_CD8_TCELL_DN	GSE17580_UNINFECTED_VS_S_MANSONI_INF_TREG_UP	GSE6566_STRONG_VS_WEAK_DC_STIMULATED_CD4_TCELL_UP
ABCF2	ABCA6	AACS	ACTL7A	ABCC3	ABCB10	ACADL	AACS	ADAMTS19
ACSBG1	ACAT1	ACTR1B	ADAM32	ABI2	ABCB4	ACOT7	AAMP	ADGRF1
ACYP1	ACTR3B	ADAM17	ADAMTS5	ADAM12	ABCD3	ACP1	ABCB9	ADRA2A
ALDH7A1	ADGRL1	AGFG1	ADGB	ADO	ACAA1	ACTG1	ACP5	AKR1C4
ALG12	ALAD	AGPAT3	AGRP	AFTPH	ACADS	AFG3L1P	ADAT1	ALG14
APOC4	ALDH1L2	APPBP2	ANTXR1	ALDH5A1	ACE2	AIF1	AKAP9	ARMH1
ARHGAP33	ALOX5AP	ARHGAP25	APOF	ALG8	ACSM2A	AKIP1	ALS2CL	ARRDC4
ATAD5	ANKRD34A	ARHGEF39	ARHGAP8	AMPD2	ADIPOQ	ALCAM	APOA5	ATL1
ATP1B3	ARID3B	ARPC1A	ASAP2	ANO10	AKAP8L	ALYREF	APPBP2	ATP1A4
ATP2A1	ASF1B	ARPC5L	ATP6V1E2	ANXA11	APIP	ANAPC15	ARFIP2	BATF
AURKA	ASPM	ASB8	B3GAT2	APOL3	AQP4	ANXA1	ARNTL	BCL2L14
BAG2	ATP4A	ATXN10	BEST1	ARAP3	AQP8	ANXA4	ASH1L	BHLHE40
BCAT2	ATP5ME	AUNIP	BEX1	ARL6IP5	ARMC10	APOBEC2	ASPSCR1	BLM
BMP3	ATP5MF	BBS10	BMERB1	ARNTL2	BIRC2	ASF1B	ATG2B	BPI
BRCA1	AURKB	BUB3	BNIPL	ATP1B1	BOLA3	AURKA	ATP1B3	BRINP2
BRIP1	AVEN	CCDC122	C16orf46	ATP6V0D2	BRI3	BEX3	B3GNT2	C22orf42
BTF3	B3GNT5	CCDC34	C16orf90	BCAR3	C19orf53	BSPRY	B3GNT3	C9orf163
BUB1	BCAT1	CCDC88A	C4orf47	BID	C2CD2	BUB3	BACH2	CABS1
C11orf16	BEX1	CCHCR1	CA13	BIRC3	C5orf15	C4orf3	BCL2	CABYR
CA9	BIRC5	CCNF	CARMIL3	BRPF1	CALML4	CAB39L	BICD2	CBLN1
CAMK1G	BPNT1	CDC27	CBY2	BTG3	CASC3	CALM1	BIN1	CCR9
CARHSP1	BUB1	CDC7	CC2D2B	C11orf21	CCDC88A	CALM3	BLK	CD209
CASKIN2	C19orf38	CDR2	CCDC39	C1orf115	CCL17	CARHSP1	BMF	CD276
CC2D1A	C6orf141	CEP152	CCDC62	C1orf54	CCN1	CCDC34	BOLL	CHID1
CCNE2	C8G	CEP72	CCL17	CABIN1	CD59	CD44	BRWD1	CKB
CD320	CA7	CFAP20	CCL7	CARD9	CDC42EP4	CD48	BTG1	CNTN4
CD99	CACNA2D2	CIBAR1	CCN4	CBX6	CDC7	CD80	C1orf131	COPG2
CEP70	CALB1	CIT	CCN6	CCDC115	CELF2	CDK2AP1	CA12	CRISP1
CHST10	CALR	CMAS	CD209	CCL17	CHPT1	CDKN1A	CASP8	CSMD3
CHST11	CAMSAP2	CNOT6	CD276	CCL5	CIB2	CDKN2C	CCDC137	CSTL1
CIAO3	CAPRIN1	COPRS	CDH18	CCNA1	CLN8	CENPP	CCDC6	CXCL13
CLGN	CCDC34	COQ7	CDH6	CCR7	CMTR1	CHST11	CCNL2	CXCL3
CLSTN1	CCNA2	CORO1C	CFAP119	CD1B	CNOT2	CISD1	CCR7	CXXC1P1
CLUH	CCNB2	COX8A	CFD	CD274	COASY	CLIC1	CD19	CYP2S1
CNTNAP1	CDC20	CSTF3	CHI3L1	CD40	COL13A1	COMMD3	CD22	DCDC2B
COLQ	CDC25C	CTH	CKMT1B	CD44	COX5A	COPS4	CD37	DDAH1
CTSG	CDCA2	CXXC1	CLDN6	CD48	CPT2	COPS5	CDK11B	DHCR24
CX3CR1	CDHR3	CYC1	CNGA2	CD83	CSNK2A1	CRELD2	CDK12	DHCR7
CXCL1	CENPE	DDB1	COL4A4	CD86	CSNK2B	CTLA4	CLK1	DOCK8-AS1
CYC1	CENPF	DDIAS	CRYBB3	CDK14	CSTF1	CXCL10	COL9A3	ENSG00000286546
DCLRE1B	CENPP	DLG3	CRYGN	CDS1	CYB5B	CXCR3	CR2	EPB41L4B
DEPDC1	CENPW	DMAC2L	CST6	CHST7	CYP1A2	DAPK2	CRYZL1	EPOP
DNAJC9	CERS6	DNAJC9	CYBRD1	CR1	CYTH3	DBI	CTCF	F13B
DNTT	CHEK1	DNM1L	CYP2U1	CSF2RB	D2HGDH	DCK	CYP46A1	FAM102B
DPEP1	CNDP2	DSCAML1	DACT3	CYLD	DCT	DDOST	DDC	FAM162B
E2F5	COMTD1	EAF1	DDAH1	CYP1B1	DDHD2	DDX39A	DDX41	FAM47A
ECHDC1	CPOX	EHD3	DDB2	CYTH4	DDX41	DEPDC1	DFFA	FAM47B
EZH2	CREBL2	EIF3C	DHX37	CYTL1	DHRS7	DLAT	DGCR8	FEZ1
FAIM	CRIM1	EIF3J	DIRAS2	DDX27	DLG3	DPAGT1	DGKQ	FHL5
FAM153A	CYP27B1	ELAVL1	DLX2	DHRS7	DNAJA2	DSCC1	DIABLO	FKBP4
FAM53B	DDIAS	ELOVL6	DNAAF4	DIAPH1	DPP4	DUSP5	DMAC2	FKBP7
FCN3	DGLUCY	EPS8L1	DNAI1	DIPK1A	DSC2	E2F7	DOK3	FOXC1
FNTB	DNA2	ERH	DNAJB7	DNAJC4	ECI1	EME1	DUSP2	GAS2L3
G6PD	DPP4	ERI2	ECRG4	DNAJC5B	EEA1	EMP1	EEF1G	GPI
GAB2	DPY19L1	EXOSC3	EFNA5	EGR2	EEF1B2	EPAS1	EIF3E	GSS
GABRA4	DTL	FABP5	EIF2A	EHD1	EIF1	ERG28	EMSY	H2BC14
GATM	DYNLRB2	FAM135A	EMP2	EHF	EIF5	ERH	FAAH	HAS3
GK	DYNLT2B	FAM216A	EPHX4	EMB	ELMOD3	ETFB	FASTK	HBB
GLI1	E2F2	FAM221A	ESR1	EPOP	ENTPD5	FAM136A	FBXL3	HERC5
GLO1	ECT2	FAM81A	FBXO16	FARSB	EPOR	FBXO5	FCER2	HHIP
GLRX5	EEF2K	FYTTD1	FILIP1L	FAS	ESYT3	FCGRT	FGF11	HILPDA
GLUD2	EHF	GADD45A	FLRT3	FCHO1	FABP1	FIGNL1	FZR1	HK2
GNAO1	EID1	GCFC2	GABRA2	FCHSD2	FAM3C	FKBP2	GFM2	HPYR1
GNGT1	EML6	GLYR1	GGN	FOLR3	FANCG	FLNB	GFRA1	HSP90B1
GPI	ENPP2	GMDS	GHRL	G6PC3	FBXO21	GABARAPL1	GGT5	IGF2BP1
GPR25	EPSTI1	GPATCH2	GLIS1	GALNT18	FGF17	GCNT1	GIMAP4	IL12RB2
GPRC5A	ERC1	GSTT2	GNAT1	GSTK1	FMR1NB	GEM	GNB4	IL1R2
GRK2	ERI1	GTF2H5	GNGT1	HBEGF	GABRA1	GGH	GPR83	IL2RA
GRSF1	F2RL3	GTSE1	GPR152	HK3	GABRA6	GLRX	GRIN2A	IL5
GSE1	FAM114A1	GYG1	GYS2	HLA-B	GHITM	GPR160	H2AW	ILVBL
GSR	FAM171B	HAUS3	HEPACAM	HLA-G	GLB1	GRB7	HLA-C	INHBA-AS1
GTF2A1	FUNDC2	HIPK3	HGF	HLA-J	GLE1	GSAP	HNRNPH3	IRF2BP1
GUCY1B1	FXYD1	HMGN5	HRCT1	HMGN2P46	GNA12	H1-1	HYAL3	ISG20
H2AC16	GABRA2	HNRNPA3	HSD17B6	HMGN3	GOT1	H2BC4	ICE2	ITPRIPL1
H2AZ1	GADD45G	IDH2	HSPB2	HSD11B1	GPD2	H4C8	IER2	JAK2
H2BC9	GCAT	ILF3	IGFBPL1	HTATIP2	GPHN	HIRIP3	IFIT2	JAKMIP2-AS1
H4C13	GCNT2	IMP4	IL36RN	HYAL3	GRINA	HMGN2	IFT172	KANK4
HCCS	GNAL	ING2	ITIH1	IFIH1	GRPEL2	HOPX	IKZF2	KCNJ13
HCFC1	GPR18	KCMF1	KCNV2	IL2RG	GRSF1	HPRT1	IL12A	KIRREL1
HINT1	GPRIN3	KCNK6	KDM3A	ISOC1	GTF2B	ID2	ING1	KITLG
HLA-DPA1	GPSM2	KIFAP3	KIF6	ITGAL	HADH	IDI1	ING4	KLF5
HMGB2	H2AZ1	LAP3	KRT33A	ITGAM	HADHB	IFITM1	INPP1	LAMP3
HNRNPU	HAVCR1	LDHA	KRT8	ITGB2-AS1	HMGA2	IFNGR1	INTS11	LCN12
HSPBP1	HAX1	LGR5	LACTBL1	ITPRIPL1	HSDL2	IL1B	INTS6L	LDLR
HYAL3	HDHD3	LINC01160	LIPC	JAML	HYAL2	IL1R2	IRF7	LINC00313
IDH2	HINT1	LNX2	LMCD1	KLHL5	IFNGR2	INSL6	ITGA5	LINC00906
INKA2	HMGB2	LPXN	LPCAT2	KYNU	IL15RA	IRAK3	ITM2A	LINC01530
KANK1	HOXC10	LRR1	LRRN2	LGALS2	IL2RA	ITSN1	KCNK1	LINC02878
KHSRP	HSD17B7	LRRC8D	LZTS3	LILRA1	INCA1	KIF22	KIF1B	LONP1
KIF18A	IER3	LSM14A	MAGEB5	LITAF	INHBE	KLF11	KLF7	LPO
KMO	IFI30	LXN	MBOAT4	LPCAT4	INTS6	KLRC2	LMBR1L	LTK
KRI1	IGFBP4	MAP4K5	MEGF10	LRRC39	INTS9	LAG3	LMO4	MAB21L4
LAGE3P1	IGLL1	MCM3	MFSD3	LRRFIP2	KCNA3	LAIR1	LRRC23	MAGEA11
LCN2	IL1RAPL1	MCPH1	MMP3	LY75	KCNJ3	LAMP2	LSP1	MAST2
LGALS1	IL6R	MFSD6	MMRN2	LY9	KCTD20	LSM12	LTA	MEFV
LPAR4	IMPDH2	MIS12	MORC3	MANF	KIF3C	LSM2	LTB	MICALL2
LRRC17	INCENP	MRE11	MORC4	MB21D2	KRT13	LSM3	MADD	MVD
LST1	IRAK1BP1	MRPL20-AS1	MTRF1L	ME1	KRTAP12-2	MDH2	MALAT1	MX1
MAP1S	ITPKA	MRPL51	MYF6	MELTF-AS1	LACTB2	MICOS10	MAP2K1	MYO1D
MCM3	KCNK6	MTCP1	MYOM3	METTL1	LGALS4	MIS18BP1	MAP4K2	MYO5B
MCM3AP-AS1	KERA	MTRES1	NACAD	MICAL2	LONP2	MPHOSPH6	MAPK10	NEUROD6
METRN	KIF22	MYBL2	NANOS1	MICALL2	LYPLA1	MRPL18	MDN1	NFIL3
METTL2B	KIF4A	MYEF2	NECAB1	MID1IP1	MAOA	MRPL42	MDP1	NMI
METTL7A	KPNA2	MYL4	NFE2	MIR3142HG	MAP2K2	MXD3	METTL17	NPM3
MFHAS1	LEF1	NAMPT	NGF	MOB3B	MAPKAPK5	MYADM	METTL25B	NPNT
MGLL	LRR1	NANS	NKAIN4	MSC	ME1	MYL4	MMP17	NR4A1
MICAL3	LRRC3B	NCBP1	NLRP6	MSC-AS1	METTL8	NCALD	MS4A1	NUDT16L2P
MIR622	MAP7D1	NDE1	NPHS1	MYCL	MFN1	NDUFAF2	MS4A6A	OAS2
MKRN7P	MAPK3	NDUFAF3	NR1H3	MYOF	MFSD4A	NDUFS6	MSL1	OAS3
MLF2	MELK	NELFE	NRP1	NAA25	MINDY1	NME1	NELFA	OFCC1
MRM2	METTL9	NEURL1B	NRSN1	NCF2	MKI67	NRP1	NFKBIZ	OR10H3
MRPL3	MGAT4A	NIPA2	NSG1	NFAM1	MMP15	NUDT1	NRAS	OR7E156P
MS4A6A	MIS18BP1	NKAP	NUAK1	NIBAN2	MRAS	NUP37	OAS2	OSBP2
MSH6	MKI67	NOXO1	ORM2	NME7	MRPL14	NUP43	OASL	PAH
MYB	MS4A1	NT5C2	PCP2	NME8	MTSS2	NUP54	OTUD5	PAPPA2
MYO19	MTHFD2	NT5C3B	PCSK1N	NR4A3	MYLPF	ORC6	PDLIM1	PCDH18
NAA50	MYADM	NUCKS1	PCYT1B	NRROS	NAP1L2	PANX1	PDS5A	PCSK2
NBEAL2	MYB	NUDT4	PDE3A	OAS2	NDRG3	PBK	PEA15	PDCL2
NCAPH	NALCN	NUP205	PDZD4	OCIAD1	NDUFB3	PGAM1	PECAM1	PDE9A
NDST3	NCAPG2	OSBPL3	PHACTR2	OVOL1	NECAP1	PHF11	PHYHD1	PFKP
NDUFB3	NDRG1	OXCT1	PHETA1	PAPSS1	NELFCD	PLAC8	PI15	PGP
NINL	NDUFC1	PADI2	PHYHIP	PDCD4	NEXMIF	PMAIP1	PIAS4	PHRF1
NME8	NEK1	PAQR3	PIP5K1B	PEA15	NPC1	PMM1	PIGN	PI4K2B
NOC4L	NIBAN2	PEX19	PITX2	PELP1	NR0B2	PNP	PILRA	PLA2G7
NOX3	NICN1	PFKFB1	PKP4	PEMT	NR1H4	POLR3K	PIP5KL1	PLAC1
OTUB1	NINJ2	PHF6	PLEKHN1	PHPT1	NR1I3	PPA1	PLEKHA1	PLCB4
PCDHB11	NME4	PKP4	PNLDC1	PLBD1	NTRK3	PRELID1	PPP2CA	PMCHL2
PDIA6	NOD1	PLPP6	POMGNT2	PLCB1	PAQR7	PRF1	PRKCD	POU4F2
PFAS	NR0B2	PLXNB2	POU4F3	PLCD1	PCMT1	PRIM2	PRPF38B	POU5F1P3
PIMREG	NUSAP1	PMS2	PPP1R26	PLEK	PDCD2L	PSMA1	PRSS12	PPFIA4
PLK4	OTOR	POLE3	PRG2	PLGRKT	PDK1	PSMA5	PTBP2	PRG3
POLD1	PARPBP	POP4	PRR14	PMAIP1	PDRG1	PSMB2	PTPRA	PTGFRN
POLD2	PAX7	PPM1G	PRR27	POLR1B	PGD	PSMC3IP	PURA	PTPN3
POLE	PBK	PRDX2	PRR5L	PPARGC1B	PGRMC2	PSMD8	PXMP4	PYGL
POLR3C	PCLAF	PRR5	PTN	PPP1R14A	PIM1	PYCARD	RABGAP1L	RANBP17
PRKAR2B	PDLIM1	PSMB2	PTPN13	PRKAG2-AS2	PPARA	RAD18	RAC2	RANBP3L
PRKDC	PIK3R6	PSMD4	PTPN5	PSME2	PPIG	RAD51AP1	RAD51D	RANGAP1
PRRG3	PLCD1	PTK2	PTPRM	PSTPIP1	PPM1A	RAN	RANBP17	RBM47
PRSS50	PLP2	PTPN4	RAB26	PTGS1	PPP1R17	RANBP1	RAPGEF4	RCC2
PSMA4	PLSCR3	QRICH1	RAB30	PTPRE	PPT2	RBBP7	RASA1	RECQL4
PSMA6	PPL	RAD51B	RAD54B	RAP1GAP	PRDX5	RBM47	RASAL3	RHEBL1
PXMP2	PRSS16	RAD51C	RFX8	RASAL2	PRKACA	RFC3	RASGRP1	RIMS4
RAB4A	PSME3	RAF1	RGS16	RASGRP1	PRR5	RGS1	RASIP1	RNF217-AS1
RAD23A	RANBP1	RARRES1	RHPN1	RIPK2	PRUNE1	RPA2	RBM22	RTN4RL1
RAD54L	RAPGEF3	RBM44	RLBP1	RNF122	PSCA	SAMSN1	REL	SAMD5
RARS1	RARG	RCC1	RUFY2	ROBO3	PTBP2	SAR1B	RESF1	SBSN
REPIN1	RASSF2	REEP4	RYR3	SARDH	PTGFR	SCRN3	RHBDD2	SCN7A
RFC4	RIPOR2	RFC3	SCG2	SEMA7A	PTK2B	SELENOS	RMND1	SDK2
RGS2	RND3	RHOG	SCGB1A1	SFXN4	RAB34	SEPHS2	RNF167	SERPINF1
RND1	RPL38	RNF4	SCN10A	SIL1	RAB3D	SERPINB9	RPGRIP1	SHISA7
RPS7	SANBR	RNPEP	SCNN1G	SLAMF7	RCE1	SERPINE2	RPL5	SLC25A3P1
RUBCNL	SATB1	RWDD2B	SCTR	SLC24A4	RETSAT	SF3B6	RPP14	SLC26A10
RUFY3	SBK1	RYK	SDC1	SLC25A12	RNASE3	SIVA1	RSPH6A	SLC46A1
SCCPDH	SGO1	S1PR3	SESTD1	SLC25A29	RNH1	SMIM3	RUFY1	SLC8A1-AS1
SCN4A	SGO2	SCARB2	SFXN2	SLC25A45	RPA1	SNRPA1	RUFY2	SLITRK5
SEMA3B	SH2D4A	SCLT1	SIPA1L2	SLC27A3	RTF2	SNX10	S1PR1	SMIM6
SERP1	SLAMF6	SELENOH	SLC17A7	SLC29A3	SAP18	SPDL1	SARDH	SNHG16
SERPINF2	SLC25A4	SELENOP	SLC2A2	SLC2A6	SAR1B	SURF4	SCD	SPINK5
SKP2	SMARCD2	SEPTIN1	SLC45A3	SLC7A11	SEC14L2	SYCE2	SCGB1A1	SPOCK3
SLC25A3	SMC2	SFMBT1	SLC6A1	SNAP23	SELENBP1	SYPL1	SELL	SPX
SLC43A3	SMC5	SH3BGRL	SLCO2A1	SOX4	SLC23A2	SYTL3	SESN1	SRSF10
SMARCC1	SMYD2	SH3BGRL2	SNX31	SPINK1	SLC25A20	TAF12	SFSWAP	SSH3
SMCO4	SOCS2	SKA3	SOGA1	SRD5A3	SLC25A39	TBCB	SFXN2	STAR
SNRPA	SPATA6	SLC16A1	SPAG1	SRGN	SLC27A5	TCEAL9	SH2B3	STEAP1B
SORT1	SPC24	SLC25A13	SPATA17	SRSF7	SLC2A2	TEX15	SH3GLB2	SYNGR1
SPC25	SPICE1	SLC35A3	SPESP1	STARD7	SLC30A1	TEX30	SKIL	SYT1
SRSF10	STMN1	SMARCA5	SPOCK3	SVIL	SMIM20	TFDP1	SLC17A9	TAF5LP1
SSBP3	STRADB	SMC5	SPRY3	SYTL1	SNAPC2	TIMM17A	SLC9B2	TAP1
STK11	STT3B	SMDT1	STAU2	TAPT1	SPAST	TIMM23	SMAD3	TCOF1
STMN1	SYCE2	SMPD4	STMN3	TBC1D23	STARD10	TMBIM4	SMAGP	TESC
TBC1D10B	SYT11	SSX2IP	SULT4A1	TBC1D9	STARD7	TMED10	SMC4	TEX37
TBC1D5	TAMALIN	STAC2	SYCP2L	TIMP3	STX8	TMEM163	SMC6	TMEM213
TERT	TDGF1	STARD9	SYDE1	TMEM91	SUDS3	TROAP	SNAPC3	TRAF4
TFDP2	TLCD2	STRAP	TACC2	TNFAIP6	SUMO2P7	TTC39B	SNX30	UBB
THOC5	TMCO5A	STX18	TCHHL1	TNFSF10	TBCEL	TTC9C	SP6	UBQLNL
TK1	TMEM178A	SUCO	TEKT3	TNFSF13B	TLL1	TUBB4B	SPIB	ULK2
TLR7	TMEM39B	TBC1D31	TET1	TOR3A	TMEM205	TXNDC17	STK38	USP18
TMEM131L	TMPRSS4	TEX9	THBD	TP53I13	TMEM245	UBE2N	STXBP4	USP37
TNFRSF21	TNS1	THAP1	THOC1	TRABD2A	TMEM68	UBE2S	TAOK1	VEPH1
TOP2A	TPM3	THOC6	TMEM132A	TRAF1	TNNC1	UCK2	TBX6	VPREB1
TP53I3	TRIP13	TINF2	TMEM17	TRAF3	TOR1AIP2	UFC1	TDRP	VWA8-AS1
TRAIP	TTBK2	TMEM165	TMEM178A	TRERF1	TPGS2	VDAC3	TERF2	XRCC2
TREML2	TTC5	TRAIP	TMEM212	TSPAN32	TRDMT1	VIM	TMEM184C	ZBTB32
TRIM2	TUSC1	TRIP12	TMEM52	TSPAN33	TRIP13	YBX3	TNFSF14	ZCCHC2
TRMT5	TXNDC12	UBA2	TMEM89	TTYH2	TSFM	ZBTB32	TNFSF8	ZG16
TTF1	TYMS	UBA5	TNN	TUBA1A	TSPAN6		TNNT2	ZNF19
TUBG1	UBE2C	UBAC2	TRAIP	TUBB6	TTC7B		TP53INP1	ZNF197
U2AF2	UBL4B	UBE2K	TRMT10A	UBA7	TXNRD3		TRIM24	ZNF415
USP13	UCK2	UCHL5	TSPAN17	VARS1	UBAP1		TRIM44	ZNF528-AS1
UVRAG	UGT2B4	UFL1	VIP	VILL	UCK1		TTLL3	ZNF594-DT
VAC14	VCL	USP1	VKORC1L1	VSIR	ULK2		TXNDC16	ZNF667
WIZ	VGLL3	USP11	WASF3	VWA8	VAPB		UGCG	ZNF826P
YBX1	VWCE	USP2	WDR53	WDR74	WAC		UGGT1
YWHAE	WAS	VDAC1	XKR6	XAF1	WBP1		VPS37C
ZNF282	WDR83OS	WDR35	ZBTB49	XPO6	WDTC1		ZBTB20
ZNF556	YWHAZ	WDR90	ZDBF2	YIF1B	WNT5B		ZC3H7A
ZNF592	ZBTB18	ZFP91	ZNF141	ZBTB46	WWC1		ZFR
ZSWIM1	ZNF239	ZMYM1	ZNF423	ZFYVE16	ZC3H14		ZFYVE19
ZWILCH	ZNF606	ZNF207	ZWILCH	ZGLP1	ZNF598		ZNF235
	ZRANB3	ZNF280D		ZNF711	ZW10
